# Supplementary material for: Longitudinal Changes in Serum Procalcitonin After Bariatric Surgery and Their Associations with Anthropometric, Metabolic, and Inflammatory Parameters
Source: J Clin Med. 2026 Jul 7;15(13):5293. doi: 10.3390/jcm15135293 (PMC13362668; doi:10.3390/jcm15135293)
Supplement: Supplementary file 1 [file jcm-15-05293-s001.zip]

Archive with 1 entries (1 files):
- jcm-4362544-supplementary.pdf
